# Supplementary material for: Potential Functions of the Gastrointestinal Microbiome Inhabiting the Length of the Rat Digest Tract
Source: Int J Mol Sci. 2019 Mar 12;20(5):1232. doi: 10.3390/ijms20051232 (PMC6429386; doi:10.3390/ijms20051232)
Supplement: Supplementary file 1 [file ijms-20-01232-s001.zip › Supplemental_Tables.xlsx]

## Sheet: TableS1
ID	Name	Site	Ave. abundance	LEfSe LDA score	KEGG BRITE Hierarchy
M00008	Entner-Doudoroff pathway, glucose-6P => glyceraldehyde-3P + pyruvate	Stomach	0.000802907	3.42065	Pathway module>Carbohydrate and lipid metabolism>Central carbohydrate metabolism
M00009	Citrate cycle (TCA cycle, Krebs cycle)	Stomach	0.0014141	3.51402	Pathway module>Carbohydrate and lipid metabolism>Central carbohydrate metabolism
M00011	Citrate cycle, second carbon oxidation	Stomach	0.0016767	3.50609	Pathway module>Carbohydrate and lipid metabolism>Central carbohydrate metabolism
M00012	Glyoxylate cycle	Stomach	0.00072409	3.41493	Pathway module>Carbohydrate and lipid metabolism>Other carbohydrate metabolism
M00022	Shikimate pathway, phosphoenolpyruvate + erythrose-4P => chorismate	Stomach	0.0236395	4.03511	Pathway module>Nucleotide and amino acid metabolism>Aromatic amino acid metabolism
M00115	NAD biosynthesis, aspartate => NAD	Stomach	0.017358	3.98682	Pathway module>Nucleotide and amino acid metabolism>Cofactor and vitamin biosynthesis
M00034	Methionine salvage pathway	Stomach	6.91066e-05	2.67924	Pathway module>Nucleotide and amino acid metabolism>Cysteine and methionine metabolism
M00035	Methionine degradation	Stomach	0.000834975	3.34663	Pathway module>Nucleotide and amino acid metabolism>Cysteine and methionine metabolism
M00045	Histidine degradation, histidine => N-formiminoglutamate => glutamate	Stomach	0.000747164	3.33484	Pathway module>Nucleotide and amino acid metabolism>Histidine metabolism
M00016	Lysine biosynthesis, aspartate => lysine	Stomach	0.0242436	3.91898	Pathway module>Nucleotide and amino acid metabolism>Lysine metabolism
M00144	Complex I (NADH dehydrogenase), NADH dehydrogenase I	Stomach	0.00143588	3.356	Structural complex>Energy metabolism>ATP synthesis
M00149	Complex II (succinate dehydrogenase / fumarate reductase), succinate dehydrogenase	Stomach	0.000924545	3.33032	Structural complex>Energy metabolism>ATP synthesis
M00185	Sulfate transport system	Stomach	0.0012276	3.28817	Structural complex>Environmental information processing>Mineral and organic ion transport system
M00193	Putative spermidine/putrescine transport system	Stomach	0.000838653	3.26637	Structural complex>Environmental information processing>Mineral and organic ion transport system
M00300	Putrescine transport system	Stomach	0.000156688	2.89519	Structural complex>Environmental information processing>Mineral and organic ion transport system
M00348	Glutathione transport system	Stomach	7.8378e-05	2.23057	Structural complex>Environmental information processing>Peptide and nickel transport system
M00349	Microcin C transport system	Stomach	8.42897e-05	2.49505	Structural complex>Environmental information processing>Peptide and nickel transport system
M00230	Glutamate/aspartate transport system	Stomach	0.000222185	2.81645	Structural complex>Environmental information processing>Phosphate and amino acid transport system
M00232	General L-amino acid transport system	Stomach	0.000209223	3.07355	Structural complex>Environmental information processing>Phosphate and amino acid transport system
M00237	Branched-chain amino acid transport system	Stomach	0.0199592	4.15409	Structural complex>Environmental information processing>Phosphate and amino acid transport system
M00200	Sorbitol/mannitol transport system	Stomach	9.40067e-05	2.76279	Structural complex>Environmental information processing>Saccharide and polyol transport system
M00207	Multiple sugar transport system	Stomach	0.0481891	4.09647	Structural complex>Environmental information processing>Saccharide and polyol transport system
M00033	Ectoine biosynthesis	Duodenum	5.85256e-10	3.31119	Pathway module>Nucleotide and amino acid metabolism>Alkaloid and other secondary metabolite biosynthesis
M00277	PTS system, N-acetylgalactosamine-specific II component	Duodenum	0.00149395	3.15855	Structural complex>Environmental information processing>Phosphotransferase system (PTS)
M00342	Bacterial proteasome	Duodenum	5.99231e-10	3.2815	Structural complex>Genetic information processing>Proteasome
M00360	Aminoacyl-tRNA biosynthesis, prokaryotes	Jejunum	0.0343343	3.76034	Functional set>Metabolism>Aminoacyl tRNA
M00002	Glycolysis, core module involving three-carbon compounds	Jejunum	0.0427303	3.90671	Pathway module>Carbohydrate and lipid metabolism>Central carbohydrate metabolism
M00006	Pentose phosphate pathway, oxidative phase, glucose 6P => ribulose 5P	Jejunum	0.0184508	4.04217	Pathway module>Carbohydrate and lipid metabolism>Central carbohydrate metabolism
M00095	C5 isoprenoid biosynthesis, mevalonate pathway	Jejunum	4.34102e-07	2.05619	Pathway module>Carbohydrate and lipid metabolism>Terpenoid backbone biosynthesis
M00174	Methane oxidation, methylotroph, methane => CO2	Jejunum	4.59044e-05	2.45052	Pathway module>Energy metabolism>Methane metabolism
M00036	Leucine degradation, leucine => acetoacetate + acetyl-CoA	Jejunum	0.000140398	2.73007	Pathway module>Nucleotide and amino acid metabolism>Branched-chain amino acid metabolism
M00017	Methionine biosynthesis, apartate => homoserine => methionine	Jejunum	0.00402384	3.68887	Pathway module>Nucleotide and amino acid metabolism>Cysteine and methionine metabolism
M00049	Adenine nucleotide biosynthesis, IMP => ADP/dADP,ATP/dATP	Jejunum	0.0235026	3.94906	Pathway module>Nucleotide and amino acid metabolism>Purine metabolism
M00050	Guanine nucleotide biosynthesis, IMP => GDP/dGDP,GTP/dGTP	Jejunum	0.0247436	3.99713	Pathway module>Nucleotide and amino acid metabolism>Purine metabolism
M00157	F-type ATPase, bacteria	Jejunum	0.0340089	3.76859	Structural complex>Energy metabolism>ATP synthesis
M00164	ATP synthase	Jejunum	0.0340089	3.76859	Structural complex>Energy metabolism>Photosynthesis
M00319	Manganese/zinc/iron transport system	Jejunum	6.53569e-05	2.33009	Structural complex>Environmental information processing>Metallic cation iron-siderophore and vitamin B12 transport system
M00299	Spermidine/putrescine transport system	Jejunum	0.0215048	4.08976	Structural complex>Environmental information processing>Mineral and organic ion transport system
M00222	Phosphate transport system	Jejunum	0.0353	4.09012	Structural complex>Environmental information processing>Phosphate and amino acid transport system
M00276	PTS system, mannose-specific II component	Jejunum	0.0264163	4.41814	Structural complex>Environmental information processing>Phosphotransferase system (PTS)
M00194	Maltose/maltodextrin transport system	Jejunum	0.0225431	4.00064	Structural complex>Environmental information processing>Saccharide and polyol transport system
M00197	Putative sugar transport system	Jejunum	0.0253372	4.02959	Structural complex>Environmental information processing>Saccharide and polyol transport system
M00178	Ribosome, bacteria	Jejunum	0.0343407	3.7299	Structural complex>Genetic information processing>Ribosome
M00001	Glycolysis (Embden-Meyerhof pathway), glucose => pyruvate	Ileum	0.0426371	3.79202	Pathway module>Carbohydrate and lipid metabolism>Central carbohydrate metabolism
M00122	Cobalamin biosynthesis, cobinamide => cobalamin	Ileum	5.34572e-07	2.68573	Pathway module>Nucleotide and amino acid metabolism>Cofactor and vitamin biosynthesis
M00125	Riboflavin biosynthesis, GTP => riboflavin/FMN/FAD	Ileum	0.039851	4.10731	Pathway module>Nucleotide and amino acid metabolism>Cofactor and vitamin biosynthesis
M00333	Type IV secretion system	Ileum	1.8429e-07	2.5495	Structural complex>Environmental information processing>Bacterial secretion system
M00235	Arginine/ornithine transport system	Ileum	2.68113e-08	2.83101	Structural complex>Environmental information processing>Phosphate and amino acid transport system
M00201	alpha-Glucoside transport system	Ileum	2.03825e-08	2.62753	Structural complex>Environmental information processing>Saccharide and polyol transport system
M00096	C5 isoprenoid biosynthesis, non-mevalonate pathway	Proximal-colonic contents	0.01568	3.85385	Pathway module>Carbohydrate and lipid metabolism>Terpenoid backbone biosynthesis
M00126	Tetrahydrofolate biosynthesis, GTP => THF	Proximal-colonic contents	0.0144255	3.7473	Pathway module>Nucleotide and amino acid metabolism>Cofactor and vitamin biosynthesis
M00233	Glutamate transport system	Middle-colonic contens	0.000124207	2.47478	Structural complex>Environmental information processing>Phosphate and amino acid transport system
M00176	Sulfur reduction, sulfate => H2S	Distal-colonic contents	7.29735e-05	2.09041	Pathway module>Energy metabolism>Sulfur metabolism
M00359	Aminoacyl-tRNA biosynthesis, eukaryotes	Feces	0.0294821	3.99544	Functional set>Metabolism>Aminoacyl tRNA
M00133	Polyamine biosynthesis, arginine => agmatine => putrescine => spermidine	Feces	0.00974296	3.65376	Pathway module>Nucleotide and amino acid metabolism>Polyamine biosynthesis
M00007	Pentose phosphate pathway, non-oxidative phase, fructose 6P => ribose 5P	Cecal mucus	0.0235781	3.82673	Pathway module>Carbohydrate and lipid metabolism>Central carbohydrate metabolism
M00064	ADP-L-glycero-D-manno-heptose biosynthesis	Cecal mucus	0.00234486	3.83832	Pathway module>Carbohydrate and lipid metabolism>Lipopolysaccharide metabolism
M00119	Pantothenate biosynthesis, valine/L-aspartate => pantothenate	Cecal mucus	0.00836005	3.81584	Pathway module>Nucleotide and amino acid metabolism>Cofactor and vitamin biosynthesis
M00123	Biotin biosynthesis, pimeloyl-CoA => biotin	Cecal mucus	0.00548953	3.83578	Pathway module>Nucleotide and amino acid metabolism>Cofactor and vitamin biosynthesis
M00127	Thiamine biosynthesis, AIR => thiamine-P/thiamine-2P	Cecal mucus	0.0109789	3.93244	Pathway module>Nucleotide and amino acid metabolism>Cofactor and vitamin biosynthesis
M00053	Pyrimidine deoxyribonuleotide biosynthesis, CDP/CTP => dCDP/dCTP,dTDP/dTTP	Cecal mucus	0.00904391	3.92415	Pathway module>Nucleotide and amino acid metabolism>Pyrimidine metabolism
M00018	Threonine biosynthesis, apartate => homoserine => threonine	Cecal mucus	0.0219295	3.82732	Pathway module>Nucleotide and amino acid metabolism>Serine and threonine metabolism
M00310	Pyruvate:ferredoxin oxidoreductase	Cecal mucus	0.0024004	3.76057	Structural complex>Carbohydrate and lipid metabolism>Carbohydrate metabolism
M00311	2-oxoglutarate:ferredoxin oxidoreductase	Cecal mucus	0.0136203	3.97474	Structural complex>Carbohydrate and lipid metabolism>Carbohydrate metabolism
M00156	Complex IV (Cytochrome c oxidase), cytochrome c oxidase, cbb3-type	Cecal mucus	0.00145397	3.71733	Structural complex>Energy metabolism>ATP synthesis
M00003	Gluconeogenesis, oxaloacetate => fructose-6P	Proximal-colonic mucus	0.0232023	3.78876	Pathway module>Carbohydrate and lipid metabolism>Central carbohydrate metabolism
M00088	Ketone body biosynthesis, acetyl-CoA => acetoacetate/3-hydroxybutyrate/acetone	Proximal-colonic mucus	0.00126397	3.01541	Pathway module>Carbohydrate and lipid metabolism>Fatty acid metabolism
M00061	Uronic acid metabolism	Proximal-colonic mucus	0.00570355	3.78254	Pathway module>Carbohydrate and lipid metabolism>Other carbohydrate metabolism
M00245	Cobalt transport system	Proximal-colonic mucus	0.0138354	3.94897	Structural complex>Environmental information processing>Metallic cation iron-siderophore and vitamin B12 transport system
M00026	Histidine biosynthesis, PRPP => histidine	Middle-colonic mucus	0.0206054	3.9759	Pathway module>Nucleotide and amino acid metabolism>Histidine metabolism
M00051	Uridine monophosphate biosynthesis, glutamine (+ PRPP) => UMP	Middle-colonic mucus	0.0239413	3.98216	Pathway module>Nucleotide and amino acid metabolism>Pyrimidine metabolism
M00159	V-type ATPase, prokaryotes	Middle-colonic mucus	0.0139957	4.04056	Structural complex>Energy metabolism>ATP synthesis
M00121	Heme biosynthesis, glutamate => protoheme/siroheme	Distal-colonic mucus	0.00448609	3.45431	Pathway module>Nucleotide and amino acid metabolism>Cofactor and vitamin biosynthesis
M00335	Sec (secretion) system	Distal-colonic mucus	0.000102128	2.74121	Structural complex>Environmental information processing>Bacterial secretion system
M00260	DNA polymerase III complex, bacteria	Distal-colonic mucus	5.31516e-05	2.46339	Structural complex>Genetic information processing>DNA polymerase

## Sheet: TableS2
ID	Name	Location	Ave. abundance	LEfSe LDA score	KEGG BRITE Hierarchy
M00360	Aminoacyl-tRNA biosynthesis, prokaryotes	Large-intestinal contents	0.0343343	3.12513	Functional set>Metabolism>Aminoacyl tRNA
M00001	Glycolysis (Embden-Meyerhof pathway), glucose => pyruvate	Large-intestinal contents	0.0426371	3.27451	Pathway module>Carbohydrate and lipid metabolism>Central carbohydrate metabolism
M00002	Glycolysis, core module involving three-carbon compounds	Large-intestinal contents	0.0427303	3.43828	Pathway module>Carbohydrate and lipid metabolism>Central carbohydrate metabolism
M00004	Pentose phosphate pathway (Pentose phosphate cycle)	Large-intestinal contents	0.0184118	3.38268	Pathway module>Carbohydrate and lipid metabolism>Central carbohydrate metabolism
M00006	Pentose phosphate pathway, oxidative phase, glucose 6P => ribulose 5P	Large-intestinal contents	0.0184508	3.57963	Pathway module>Carbohydrate and lipid metabolism>Central carbohydrate metabolism
M00095	C5 isoprenoid biosynthesis, mevalonate pathway	Large-intestinal contents	4.34102e-07	2.30886	Pathway module>Carbohydrate and lipid metabolism>Terpenoid backbone biosynthesis
M00096	C5 isoprenoid biosynthesis, non-mevalonate pathway	Large-intestinal contents	0.01568	3.34038	Pathway module>Carbohydrate and lipid metabolism>Terpenoid backbone biosynthesis
M00125	Riboflavin biosynthesis, GTP => riboflavin/FMN/FAD	Large-intestinal contents	0.039851	3.70114	Pathway module>Nucleotide and amino acid metabolism>Cofactor and vitamin biosynthesis
M00017	Methionine biosynthesis, apartate => homoserine => methionine	Large-intestinal contents	0.00402384	2.845	Pathway module>Nucleotide and amino acid metabolism>Cysteine and methionine metabolism
M00035	Methionine degradation	Large-intestinal contents	0.000834975	2.71748	Pathway module>Nucleotide and amino acid metabolism>Cysteine and methionine metabolism
M00155	Complex IV (Cytochrome c oxidase), cytochrome o ubiquinol oxidase/cytochrome c oxidase/quinol oxidase polypeptide	Large-intestinal contents	6.00342e-06	2.787	Structural complex>Energy metabolism>ATP synthesis
M00157	F-type ATPase, bacteria	Large-intestinal contents	0.0340089	3.29446	Structural complex>Energy metabolism>ATP synthesis
M00164	ATP synthase	Large-intestinal contents	0.0340089	3.29446	Structural complex>Energy metabolism>Photosynthesis
M00222	Phosphate transport system	Large-intestinal contents	0.0353	3.54951	Structural complex>Environmental information processing>Phosphate and amino acid transport system
M00233	Glutamate transport system	Large-intestinal contents	0.000124207	2.31093	Structural complex>Environmental information processing>Phosphate and amino acid transport system
M00276	PTS system, mannose-specific II component	Large-intestinal contents	0.0264163	3.67397	Structural complex>Environmental information processing>Phosphotransferase system
M00178	Ribosome, bacteria	Large-intestinal contents	0.0343407	3.21315	Structural complex>Genetic information processing>Ribosome
M00007	Pentose phosphate pathway, non-oxidative phase, fructose 6P => ribose 5P	Large-intestinal mucus	0.0235781	3.25385	Pathway module>Carbohydrate and lipid metabolism>Central carbohydrate metabolism
M00009	Citrate cycle (TCA cycle, Krebs cycle)	Large-intestinal mucus	0.0014141	2.72562	Pathway module>Carbohydrate and lipid metabolism>Central carbohydrate metabolism
M00011	Citrate cycle, second carbon oxidation	Large-intestinal mucus	0.0016767	3.00347	Pathway module>Carbohydrate and lipid metabolism>Central carbohydrate metabolism
M00060	Lipopolysaccharide biosynthesis, KDO2-lipid A	Large-intestinal mucus	9.31819e-05	2.1187	Pathway module>Carbohydrate and lipid metabolism>Lipopolysaccharide metabolism
M00064	ADP-L-glycero-D-manno-heptose biosynthesis	Large-intestinal mucus	0.00234486	3.37743	Pathway module>Carbohydrate and lipid metabolism>Lipopolysaccharide metabolism
M00166	Reductive pentose phosphate cycle, RuBP + CO2 => glyceraldehyde-3P	Large-intestinal mucus	0.00021659	2.79798	Pathway module>Energy metabolism>Carbon fixation
M00022	Shikimate pathway, phosphoenolpyruvate + erythrose-4P => chorismate	Large-intestinal mucus	0.0236395	3.2853	Pathway module>Nucleotide and amino acid metabolism>Aromatic amino acid metabolism
M00124	Pyridoxal biosynthesis, erythrose-4P => pyridoxal-5P	Large-intestinal mucus	4.53051e-05	2.02935	Pathway module>Nucleotide and amino acid metabolism>Cofactor and vitamin biosynthesis
M00026	Histidine biosynthesis, PRPP => histidine	Large-intestinal mucus	0.0206054	3.41706	Pathway module>Nucleotide and amino acid metabolism>Histidine metabolism
M00053	Pyrimidine deoxyribonuleotide biosynthesis, CDP/CTP => dCDP/dCTP,dTDP/dTTP	Large-intestinal mucus	0.00904391	3.32563	Pathway module>Nucleotide and amino acid metabolism>Pyrimidine metabolism
M00018	Threonine biosynthesis, apartate => homoserine => threonine	Large-intestinal mucus	0.0219295	3.35218	Pathway module>Nucleotide and amino acid metabolism>Serine and threonine metabolism
M00310	Pyruvate:ferredoxin oxidoreductase	Large-intestinal mucus	0.0024004	3.4055	Structural complex>Carbohydrate and lipid metabolism>Carbohydrate metabolism
M00144	Complex I (NADH dehydrogenase), NADH dehydrogenase I	Large-intestinal mucus	0.00143588	2.87922	Structural complex>Energy metabolism>ATP synthesis
M00149	Complex II (succinate dehydrogenase / fumarate reductase), succinate dehydrogenase	Large-intestinal mucus	0.000924545	2.7796	Structural complex>Energy metabolism>ATP synthesis
M00156	Complex IV (Cytochrome c oxidase), cytochrome c oxidase, cbb3-type	Large-intestinal mucus	0.00145397	3.30986	Structural complex>Energy metabolism>ATP synthesis
M00159	V-type ATPase, prokaryotes	Large-intestinal mucus	0.0139957	3.59631	Structural complex>Energy metabolism>ATP synthesis
M00335	Sec (secretion) system	Large-intestinal mucus	0.000102128	2.37721	Structural complex>Environmental information processing>Bacterial secretion system
M00245	Cobalt transport system	Large-intestinal mucus	0.0138354	3.34306	Structural complex>Environmental information processing>Metallic cation iron-siderophore and vitamin B12 transport system
M00300	Putrescine transport system	Large-intestinal mucus	0.000156688	2.0127	Structural complex>Environmental information processing>Mineral and organic ion transport system
M00237	Branched-chain amino acid transport system	Large-intestinal mucus	0.0199592	3.56241	Structural complex>Environmental information processing>Phosphate and amino acid transport system
M00200	Sorbitol/mannitol transport system	Large-intestinal mucus	9.40067e-05	2.69226	Structural complex>Environmental information processing>Saccharide and polyol transport system
M00260	DNA polymerase III complex, bacteria	Large-intestinal mucus	5.31516e-05	2.10236	Structural complex>Genetic information processing>DNA polymerase
